# Supplementary material for: Validation of direct CT measurement of malrotation in femoral neck fractures: A bone model study
Source: PLoS One. 2023 Apr 4;18(4):e0278850. doi: 10.1371/journal.pone.0278850 (PMC10072492; doi:10.1371/journal.pone.0278850)
Supplement: S1 File — (XLSX) [file pone.0278850.s001.xlsx]

## Sheet: Tabelle1
Patient	T1	T2	T3	T4	T5	T6	T7	T8	T9	T10	T_Durchschnitt	G1	G2	G3	G4	G5	G6	G7	G8	G9	G10	G_Durchschnitt
P1_10ant	12.4	10.1	11.8	10.6	11.4	9.6	10.9	11.4	11.7	10.1	11	11.3	10.9	11.2	10.7	11.2	10.3	12	12	11.6	10.7	11.19
P2_20ant	21.6	23.9	20.1	21.4	18.2	17.6	18.6	20.1	18.7	20.3	20.05	21.2	19.2	19.5	20.9	19.2	20.4	17.5	19.5	19.3	21.3	19.8
P3_30ant	35.1	32	28.1	30.5	28.2	29.3	34	29.7	30.1	30.2	30.72	29.1	29.4	29.6	31.8	31.2	29.8	31.7	29.7	28.9	30.8	30.2
P4_10retro	9.5	5.5	7.6	7.1	5.4	9.2	9.2	11.1	8.1	9.3	8.2	8.7	9.3	10.6	8.8	8.7	10.9	7.5	9.1	8.6	8.9	9.11
P5_20retro	16.2	17.1	19.9	16.5	19.2	18.6	17.6	16.4	17.8	18.5	17.78	18.1	18.7	18	17.9	18.6	19	18.8	20.7	20.6	19.4	18.98
P6_30retro	35.4	29.8	26.8	28.4	28	28.5	30	26.8	29.8	30.8	29.43	27.9	31.2	30.8	28.6	30.3	29.2	28.5	30.2	30.3	29.7	29.67
