# Supplementary material for: Validation of direct CT measurement of malrotation in femoral neck fractures: A bone model study
Source: PLoS One. 2023 Apr 4;18(4):e0278850. doi: 10.1371/journal.pone.0278850 (PMC10072492; doi:10.1371/journal.pone.0278850)
Supplement: S2 File — (XLSX) [file pone.0278850.s002.xlsx]

## Sheet: Tabelle1
Messung	T_10_ante	T_20_ante	T_30_ante	T_10_retro	T_20_retro	T_30_retro	G_10_ante	G_20_ante	G_30_ante	G_10_retro	G_20_retro	G_30_retro
1	12.4	21.6	35.1	9.5	16.2	35.4	11.3	21.2	29.1	8.7	18.1	27.9
2	10.1	23.9	32	5.5	17.1	29.8	10.9	19.2	29.4	9.3	18.7	31.2
3	11.8	20.1	28.1	7.6	19.9	26.8	11.2	19.5	29.6	10.6	18	30.8
4	10.6	21.4	30.5	7.1	16.5	28.4	10.7	20.9	31.8	8.8	17.9	28.6
5	11.4	18.2	28.2	5.4	19.2	28	11.2	19.2	31.2	8.7	18.6	30.3
6	9.6	17.6	29.3	9.2	18.6	28.5	10.3	20.4	29.8	10.9	19	29.2
7	10.9	18.6	34	9.2	17.6	30	12	17.5	31.7	7.5	18.8	28.5
8	11.4	20.1	29.7	11.1	16.4	26.8	12	19.5	29.7	9.1	20.7	30.2
9	11.7	18.7	30.1	8.1	17.8	29.8	11.6	19.3	28.9	8.6	20.6	30.3
10	10.1	20.3	30.2	9.3	18.5	30.8	10.7	21.3	30.8	8.9	19.4	29.7
Durchschnitt	11	20.05	30.72	8.2	17.78	29.43	11.19	19.8	30.2	9.11	18.98	29.67
Serie	Random	Grad
6	3	10° ret
11	2	20° ret
16	6	30° ret
20	1	10° ante
24	5	20° ante
28	4	30° ante
